# Supplementary material for: An Assessment of Young Adults’ Awareness and Knowledge Related to the Human Papillomavirus (HPV), Oropharyngeal Cancer, and the HPV Vaccine
Source: Cancers (Basel). 2025 Jan 21;17(3):344. doi: 10.3390/cancers17030344 (PMC11816247; doi:10.3390/cancers17030344)
Supplement: Supplementary file 1 [file cancers-17-00344-s001.zip]

Archive with 1 entries (1 files):
- cancers-3387136-supplementary.pdf
